# Supplementary material for: A Prospective Examination of Mental Health Trajectories of Disaster-Exposed Young Adults in the COVID-19 Pandemic
Source: Behav Sci (Basel). 2024 Sep 7;14(9):787. doi: 10.3390/bs14090787 (PMC11428824; doi:10.3390/bs14090787)
Supplement: Supplementary file 1 [file behavsci-14-00787-s001.zip]

Archive with 1 entries (1 files):
- behavsci-3037079-supplementary.pdf
